# Supplementary material for: An orally bioavailable broad-spectrum antiviral inhibits SARS-CoV-2 in human airway epithelial cell cultures and multiple coronaviruses in mice
Source: Sci Transl Med. 2020 Apr 6:eabb5883. doi: 10.1126/scitranslmed.abb5883 (PMC7164393; doi:10.1126/scitranslmed.abb5883)
Supplement: Supplementary file 2 [file abb5883_DataS1.xlsx]

## Sheet: Figure 1
Figure 1: EIDD-1931 is potently antiviral against MERS- and SARS-CoV
								· antiviral assay, the data is normalized to DMSO+infected (0% inhibition) and DMSO+UV-inactivated virus (100% inhibition).														· For the cytotoxicity assay, the data is normalized to DMSO+cells (0% cytotoxicity) and culture medium in the absence of cells (100% cytotoxicity).
								· IC50 Percent Inhibition Calculation = 100*(1-(100% inhibition – Experimental)/(100% inhibition – 0% inhibition))														· CC50 Percent Inhibition Calculation = 100*(1-(100% cytotoxicity – Experimental)/(100% cytotoxocity – 0% cytotoxicity))
A. MERS-nLUC Antiviral Assay
Combined Data
	EC50 MERS-CoV CALU3			CC50 MERS-CoV CALU3				2017-11-17	EC50 MERS-CoV CALU3													2017-11-17	CC50 MERS-CoV CALU3
1931 µM	2017-11-17	2017-12-08	2018-02-02	2017-11-17	2017-12-08	2018-02-02			UV treated virus	10	3.3	1.1	0.3	0.12	0.04	0.012	0.004	0.0015	0.0005	DMSO only			no cells	10	3.3	1.1	0.3	0.12	0.04	0.012	0.004	0.0015	0.0005	DMSO only
10	99.886		99.8912	3.25401	-5.42974	-14.024			45.808	1126.87	4281.5	26947.2	187992	308986	626535	748948	686772	572408	613632	573892			15.046	8474.17	8636.67	8278.57	8738.99	7842.22	8058.89	7556.34	7598.47	7977.64	7929.49	7481.11
3.3	99.3207	99.3877	99.3956	-9.29529	-3.95149	-13.2936			58.023	977.233	4315.1	24214	204917	365436	459486	624519	561216	521879	626358	690632			3.009	7676.71	7577.4	7998.7	7502.17	7908.43	8137.13	7405.87	7457.03	7845.23	7788.05	7721.85
1.1	94.8462	94.1044	94.3467	-6.32395	-6.63319	-15.6197			91.616	519.155	3218.76	27212.9	233391	271249	398045	367638	485392	451088	461226	645505			15.046	7116.98	6846.15	7234.34	7023.69	7381.8	7201.24	6238.27	6241.28	6981.56	7201.24	7604.49
0.3	70.1022	73.625	65.9739	-8.32237	-7.40074	-16.7659			36.646	33.592	82.454	256.524	650.471	894.779	1416.99	1627.7	1563.57	1520.82	1526.93	1630.76			9.028	18.056	36.112	57.177	48.149	54.167	30.093	33.102	54.167	39.121	48.149	27.084
0.12	47.1965	34.857	31.5816	-9.54509	-8.80319	-14.5971			54.969	61.077	73.292	204.608	397.001	650.471	720.709	894.779	906.994	919.21	955.856	1102.44			0	27.084	30.093	0	33.102	18.056	30.093	30.093	39.121	42.13	30.093	30.093
0.04	24.7809	2.66692	-9.00069	-9.17696	-8.79371	-8.00089			97.723	925.317	3154.63	43376.9	189165	298016	432267	403325	363879	433268	327755	553575			24.074	7369.76	7971.62	7514.21	7854.26	7697.77	8013.75	7676.71	6722.76	7372.77	7730.88	6969.53
0.012	16.8041	-4.11202	-1.52769	4.43729	-2.6438	-9.7876			164.908	519.155	4446.41	20134.1	102701	279458	408740	376842	472391	563607	590753	510152			42.13	6202.15	10613.8	9280.66	10282.8	10258.7	9759.14	6921.38	8886.45	8507.27	7938.52	7216.29
0.004	16.9557	-19.0881	-4.7332	2.11018	-2.38795	-1.38217			116.046	589.394	5487.77	43267	153178	368548	369418	458902	405097	392161	460329	608245			21.065	7568.38	8507.27	8486.21	8305.65	9178.35	8928.58	8067.92	8025.79	8507.27	10830.5	8904.5
0.0015	18.0819	-17.1769	-4.13899	-2.82671	-0.151617	-5.01179
0.005	14.0154	12.5581	-3.41143	-7.6913	2.17947	-1.58444			UV treated virus	10	3.3	1.1	0.3	0.12	0.04	0.012	0.004	0.0015	0.0005	DMSO only			no cells	10	3.3	1.1	0.3	0.12	0.04	0.012	0.004	0.0015	0.0005	DMSO only
								avg values	95.6873	776.188	4150.7	30858.7	178557	315282	449082	496696	495791	489068	513342	597000			20.0617	7401.36	8358.82	8132.12	8284.59	8377.88	8349.79	7311.08	7488.63	7865.29	8236.44	7649.63
										10	3.3	1.1	0.3	0.12	0.04	0.012	0.004	0.0015	0.0005	DMSO only			% Inhibition	3.25401	-9.29529	-6.32395	-8.32237	-9.54509	-9.17696	4.43729	2.11018	-2.82671	-7.6913
									% Inhibition	99.886	99.3207	94.8462	70.1022	47.1965	24.7809	16.8041	16.9557	18.0819	14.0154
								2017-12-08	EC50 MERS-CoV CALU3													2017-12-08	CC50 MERS-CoV CALU3
									UV treated virus	10	3.3	1.1	0.3	0.12	0.04	0.012	0.004	0.0015	0.0005	DMSO only
									1	2	3	4	5	6	7	8	9	10	11	12			no cells	10	3.3	1.1	0.3	0.12	0.04	0.012	0.004	0.0015	0.0005	DMSO only
									843.406		5285.75	29811.5	188073	315793	578744	710090	704740	704597	587714	569774			32.034	10099.6	10784	11174.2	10297.6	10830.5	10655.8	10382.1	10233.5	10419.9	9828.74	10050.1
									1068.72		5593.27	58420.3	240529	542194	756812	614660	1.04536e+06	819663	615564	820509			34.947	11083.9	10484	10853.8	11002.4	11340.2	11450.9	10405.4	10230.6	10361.7	9866.6	10917.9
									660.719		4585.45	38458.7	129236	516024	716146	869667	759604	945208	640188	717565			26.21	11311.1	10772.3	10836.4	11800.3	11360.6	11421.7	10850.9	11095.6	10090.8	10460.7	9857.86
								avg values	857.615		5154.82	42230.2	185946	458004	683901	731472	836568	823156	614489	702616			no cells	10	3.3	1.1	0.3	0.12	0.04	0.012	0.004	0.0015	0.0005	DMSO only
																							31.0637	10831.5	10680.1	10954.8	11033.4	11177.1	11176.1	10546.1	10519.9	10290.8	10052	10275.3
											3.3	1.1	0.3	0.12	0.04	0.012	0.004	0.0015	0.0005	DMSO only
									% Inhibition		99.3877	94.1044	73.625	34.857	2.66692	-4.11202	-19.0881	-17.1769	12.5581				% Inhibition	-5.42974	-3.95149	-6.63319	-7.40074	-8.80319	-8.79371	-2.6438	-2.38795	-0.151617	2.17947
								2018-02-02	EC50 MERS-CoV CALU3													2017-11-17	CC50 MERS-CoV CALU3
									UV treated virus	10	3.3	1.1	0.3	0.12	0.04	0.012	0.004	0.0015	0.0005	DMSO only			no cells	10	3.3	1.1	0.3	0.12	0.04	0.012	0.004	0.0015	0.0005	DMSO only
									1	2	3	4	5	6	7	8	9	10	11	12			1	2	3	4	5	6	7	8	9	10	11	12
									70.679	672.985	5632.79	53983.2	352610	610895	1.24133e+06	989961	966990	1098542	1.03779e+06	1.11596e+06			5.929	10609.5	10286.4	10064.1	10574	10167.8	10236	9782.47	9204.41	9764.68	8750.86	9079.91
									52.241	1149.3	5635.86	35978.6	264357	382424	762037	798686	828506	836388	801221	684954			23.715	9972.19	10517.6	10876.3	10271.6	10117.4	9349.67	9198.48	9100.66	9343.74	8810.15	8561.14
									55.314	1124.71	4286.82	54057	248964	747680	770196	794780	869490	714937	792349	743642			8.893	9536.42	9121.41	9598.67	9995.9	9984.04	8943.55	10019.6	8478.14	8632.28	9275.56	8777.54
								avg values	59.4113	982.333	5185.16	48006.3	288644	580333	924523	861142	888329	883289	877119	848185		avg values	12.8457	10039.4	9975.15	10179.7	10280.5	10089.8	9509.74	9666.85	8927.74	9246.9	8945.52	8806.2
										10	3.3	1.1	0.3	0.12	0.04	0.012	0.004	0.0015	0.0005	DMSO only				10	3.3	1.1	0.3	0.12	0.04	0.012	0.004	0.0015	0.0005	DMSO only
		Stock Titer	1:100 dil. PFU/100µl	# Cells upon infection	MOI				% Inhibition	99.8912	99.3956	94.3467	65.9739	31.5816	-9.00069	-1.52769	-4.7332	-4.13899	-3.41143				% Inhibition	-14.024	-13.2936	-15.6197	-16.7659	-14.5971	-8.00089	-9.7876	-1.38217	-5.01179	-1.58444
		2000000	2000	40000	0.05
Fig. 1 B	SARS-CoV-2 Washington State Clinical Isolate CPE Based Assay in Vero Cells
2020-02-14	IC50						NHC µM								CC50						NHC µM
	Virus Dilution	No Virus/DMSO	10	3.33333	1.11111	0.37037	0.123457	0.0411523	0.0137174	0.00457247	0.00152416	Virus/DMSO	Virus/DMSO			No Cells/DMSO	10	3.33333	1.11111	0.37037	0.123457	0.0411523	0.0137174	0.00457247	0.00152416	DMSO	DMSO
	1:100	7330	6160	6980	6610	4520	3490	3120	3180	3190	2740	3200	2920			1899.2	6993.43	7180.19	7927.22	8493.25	7999.06	7602.55	8343.84	7292.24	7266.38	8001.93	7565.2
	1:100	7450	5920	7530	7870	4860	4440	4240	4230	3690	3640	3470	3330			818.869	6481.99	6180.3	7433.03	7206.05	8476.01	7401.42	8022.04	6628.53	7174.44	7932.97	7668.63
	Median	7390	6040	7255	7240	4690	3965	3680	3705	3440	3190	3335	3125			252.844	6303.85	6907.23	8168.57	7907.11	8042.15	7481.88	7625.54	7401.42	7441.65	7542.21	7924.35
	% Inhibition/% Cytotoxicity	100	68.347	96.8347	96.483	36.694	19.6952	13.0129	13.5991	7.3857	1.52403	4.9238				295.942	7016.41	7700.24	8855.27	9056.4	8490.38	7401.42	8875.39	7527.85	8065.14	7573.82	6832.53
	Conditions	No Virus	10	3.33333	1.11111	0.37037	0.123457	0.0411523	0.0137174	0.00457247	0.00152416	No Drug				252.844	6269.37	7346.83	7588.18	7642.77	7887	7309.48	7507.73	6844.02	6961.82	7157.2	7208.92
																160.901	6450.39	7148.58	7424.41	7456.02	7381.31	7223.28	7999.06	7887	7829.53	8680.01	8421.42
																25.859	8171.45	10154	10452.8	10202.8	10668.3	10378.1	9941.35	10162.6	10662.5	10714.3	9921.24
															Median	252.844	6466.19	7164.38	7757.7	7774.94	8020.6	7401.42	8010.55	7346.83	7354.02	7753.39	7616.92
															% Inhibition/% Cytotoxicity	100	15.6262	6.14514	-1.91182	-2.14592	-5.48186	2.92626	-5.3453	3.66758	3.57004	-1.8533
															Conditions	No Cells	10	3.33333	1.11111	0.37037	0.123457	0.0411523	0.0137174	0.00457247	0.00152416	No Drug
															CC50
2020-02-16							NHC µM										No cells	10	3.33333	1.11111	0.37037	0.123457	0.0411523	0.0137174	0.00457247	0.00152416	DMSO	DMSO
	Virus Dilution	No Virus/DMSO	10	3.33333	1.11111	0.37037	0.123457	0.0411523	0.0137174	0.00457247	0.00152416	Virus/DMSO	Virus/DMSO				11.538	7589.05	8062.1	8604.39	9109.17	8745.73	8901.49	8399.59	8174.6	7381.37	7597.7	7727.51
	1:100	8434.1	6808.1	8098.6	8279.2	5632.3	5153.4	4711.7	4037.8	4023.5	3705.2	4009.1	3842.8				8.653	7554.44	7690.01	9022.64	9282.24	8373.63	8431.32	8538.04	8667.84	7718.85	8333.25	8786.11
	1:100	7261.2	6429.5	7040.4	6845.4	5494.6	5147.6	4683.1	4528.2	3636.3	4069.4	3424.1	4060.8				25.96	6464.11	6585.25	7268.87	8070.76	7456.36	7162.15	7038.12	6709.29	7490.98	7816.93	7594.82
	Median	7847.65	6618.8	7569.5	7562.3	5563.45	5150.5	4697.4	4283	3829.9	3887.3	3716.6	3951.8				34.614	7603.47	7987.11	9406.27	9789.9	10026.4	9155.32	11546.5	9267.82	9726.45	9337.04	10115.9
	% Inhibition/% Cytotoxicity	100	70.2533	93.2668	93.0926	44.7066	34.7103	23.7421	13.7108	2.74264	4.13212	0				Median	18.749	7571.74	7838.56	8813.51	9195.7	8559.68	8666.4	8468.82	8421.22	7604.92	8075.09	8256.81
	Conditions	No Virus	10	3.33333	1.11111	0.37037	0.123457	0.0411523	0.0137174	0.00457247	0.00152416	No Drug				% Inhibition/% Cytotoxicity	100	6.24776	2.93592	-9.16577	-13.9098	-6.01504	-7.33978	-4.88722	-4.29646	5.83602	0
																Conditions	No Cells	10	3.33333	1.11111	0.37037	0.123457	0.0411523	0.0137174	0.00457247	0.00152416	No Drug
Figure 1C	Virus Titer Reduction of SARS-CoV-2 Washington State Clinical Isolate in Calu-3
	µM NHC	SARS-CoV-2 Titer PFU/mL
	0.001	325000	325000	295000
	0.0625	165000	295000	180000
	0.125	45500	50500	44500
	0.25	17500	21000	15500
	0.5	210	530	285
	1	9	9	9
	2	9	9	9
	4	9	9	9
	8	9	9	9
Figure 1D	Viral RNA Reduction of SARS-CoV-2 Washington State Clinical Isolate in Calu-3
	µM NHC	SARS-CoV-2 Genomic RNA Copies/mL
	0.001	1010000000	455000000	818000000
	0.0625	558000000	560000000	271000000
	0.125	250000000	267000000	157000000
	0.25	67500000	54400000	56900000
	0.5	6440000	9450000	11700000
	1	1990000	2160000	1790000
	2	1240000	1010000	934000
	4	584000	418000	402000
	8	341000	335000	229000

## Sheet: Figure 2
Figure 2: EIDD-1931 is potently antiviral against SARS-CoV-2, MERS-CoV and SARS-CoV in Primary Human Airway Epithelial Cells
A. EIDD-1931 antiviral activity against SARS-CoV-2 in HAE
Virus	2019-nCoV/USA-WA1/2020 strain (GenBank accession no. MN985325.1)
Month/Year	2020-03-15
Culture Code	DD074P p2
				Average PFU/mL
Sample #	Virus	Drug Condition	Timepoint	Average
A	2019-nCoV	10	48	50
B	2019-nCoV	10	48	50
C	2019-nCoV	1	48	250
D	2019-nCoV	1	48	50
E	2019-nCoV	0.1	48	42500
F	2019-nCoV	0.1	48	55000
G	2019-nCoV	DMSO	48	75000
H	2019-nCoV	DMSO	48	50000
B. EIDD-1931 antiviral activity against SARS-CoV in HAE															C. EIDD-1931 antiviral activity against SARS-CoV in HAE
Virus	SARS														Virus	MERS
Month/Year	September 2018														Month/Year	December 2017
Culture Code	HAE DD037Np2														Culture Code	code DD050Lp2
																HAE infected December 5, 2017 titered January 16 2018
Infectious virus production							Log10 fold change in Genomic (ORF1) and Subgenomic (ORFN) RNA								Infectious virus production								Log10 fold change in Genomic (ORF1) and Subgenomic (ORFN) RNA
EIDD-1931 µM		SARS-CoV GFP (pfu/mL)		Average	Fold Change		EIDD-1931 µM		ORF1			ORFN			EIDD-1931 µM		MERS-CoV (pfu/mL)		Average	Fold Change			EIDD-1931 µM		ORF1			ORFN
DMSO	1650000	450000	300000	800000	1		0	0	0	0	0	0	0		DMSO	9500000	9000000	17500000	12000000	1			0	0	0	0	0	0	0
0.0005	975000	3500000	900000	1.79167e+06	0.446512		0.0005	-0.242831	-0.468603	0.200687	-0.0913124	-0.43248	0.158542		0.002	12500000	6000000	9500000	9.33333e+06	1.28571			0.002	-0.060206	-0.158543	-0.203697	0.621125	-0.40037	-0.552892
0.002	600000	132500	625000	452500	1.76796		0.002	-0.246845	-0.560919	-0.395353	-0.0862953	-0.272934	-0.388329		0.005	5500000	6500000	7500000	6500000	1.84615			0.005	0.16356	0.0632163	0.0060206	0.115395	-0.270927	0.0913124
0.005	2500000	925000	175000	1200000	0.666667		0.005	-0.515765	-0.638184	-0.466597	-0.211724	-0.540851	-0.279958		0.013	10000000	9000000	10500000	9.83333e+06	1.22034			0.013	-0.060206	0.10536	-0.0461579	0.144494	-0.0722472	0.0662266
0.013	600000	475000	800000	625000	1.28		0.013	-0.515765	-0.0802747	-0.244838	-0.211724	0.210721	-0.234803		0.041	5625000	1900000	6000000	4.50833e+06	2.66174			0.041	0.342171	-0.109374	0.0130446	0.546871	-0.727489	-0.202693
0.041	1625000	500000	1200000	1.10833e+06	0.721805		0.041	-0.431476	-0.338157	-0.517772	-0.0381305	-0.228783	-0.352205		0.123	700000	700000	1900000	1100000	10.9091			0.12	-0.434487	-0.749565	-0.579985	-0.0110378	-0.976341	-0.661263
0.123	650000	850000	1250000	916667	0.872727		0.12	-0.9061	-0.452548	-0.497703	-0.576974	-0.33314	-0.23681		0.37	42000	30000	75000	49000	244.898			0.37	-0.989385	-1.21516	-1.35062	-1.03354	-2.04801	-1.65667
0.37	60000	14500	50000	41500	19.2771		0.37	-1.68276	-1.51719	-0.26892	-1.54328	-1.58944	-0.378294		1	3550	3550	7750	4950	2424.24			1.1	-2.23164	-2.49755	-2.33098	-2.61194	-3.38257	-2.57682
1	6500	14500	20000	13666.7	58.5366		1.1	-1.37069	-1.56134	-1.10779	-1.22218	-1.69681	-1.16198		3.3	50	50	550	216.667	55384.6			3.3	-3.58025	-3.33541	-3.36251	-3.39763	-3.78896	-3.55918
3.3	950	825	2625	1466.67	545.455		3.3	-1.61753	-1.71487	-1.3747	-2.12126	-2.50256	-1.62356		10	50	50	50	50	240000			10	-3.38759	-4.61479	-4.54154	-2.37312	-3.89633	-3.62039
10	425	150	150	241.667	3310.34		10	-1.8714	-2.00085	-1.77808	-2.88587	-3.09559	-3.16182
Virus	SARS														Virus	MERS
Month/Year	December 2017														Month/Year	July 21 2017
Culture Code	code DD050Lp2														Culture Code	code DD043J
	HAE infected December 5, 2017 titered January 16 2018															HAE infected July 21, 2017 titered December 2017
Infectious virus production															Infectious virus production
EIDD-1931 uM		SARS-CoV GFP													EIDD-1931 µM		MERS-CoV (pfu/mL)
DMSO	2500000	600000	1000000												DMSO	400000	1725000	650000
0.002	12000000	7500000	1850000												0.047	350000	600000	825000
0.005	1625000	3000000	2000000												0.093	600000	650000	182500
0.013	5000000	10000000	500000												0.185	110000	100000	187500
0.041	1400000	2250000	2250000												0.375	11500	25000	52500
0.123	195000	450000	1500000												0.75	7500	6000	42250
0.37	487500	137500	95000												1.25	1100	1475	2100
1	12500	90000	8000												2.5	7750	200	300
3.3	600	650	6750												5	50	750	250
10	50	50	50												10	350	50	50
															Virus	MERS
															Month/Year	October 2017
															Culture Code	code DD037N
																HAE infected October 10 2017 and samples titered December 8 2017
															Infectious virus production						Log10 fold change in Genomic (ORF1) and Subgenomic (ORFN) RNA
															EIDD-1931 µM		MERS-CoV (pfu/mL)				EIDD-1931 µM		ORF1			ORFN
															DMSO	850000	1325000	2750000			1	-2.90193	-3.11265	-3.13974	-2.69321	-2.39419	-2.47447
															0.001	1250000	850000	850000			0.33	-1.91656	-1.67975	-1.58342	-1.82424	-2.05603	-1.75099
															0.004	1000000	2250000	4750000			0.11	-0.836863	-0.581991	-0.692369	-0.762609	-0.539847	-0.761606
															0.012	450000	2750000	1000000			0.037	-0.377291	-0.312068	-0.2629	-0.264906	-0.229786	-0.0963296
															0.037	362500	900000	850000			0.012	-0.0953262	0.109374	-0.0692369	0.332136	0.532823	0.0983365
															0.011	50000	47500	162500			0.004	-0.12844	0.0993399	0.240824	0.255875	0.488672	0.845894
															0.33	3625	3500	9500			0.001	-0.118405	-0.299023	-0.0270927	0.06723	0.0712438	0.0290996
															1	100	50	50			0	0	0	0	0	0	0

## Sheet: Figure 3
Figure 3: Remdesivir resistance mutations in the highly conserved RNA-dependent RNA polymerase increase susceptibility to NHC
Figure 3D: RDV resistant viruses are more susceptible to NHC antiviral activity.
[NHC] µM	WT							FL							VL							FLVL
0	1	1	1	1	1	1	1	1	1	1	1	1	1	1	1	1	1	1	1	1	1	1	1	1	1	1	1	1
0.25	1.8	0.95	0.69	0.73	0.69	0.4	0.0024	0.97	0.92	0.27	0.41	0.26	0.63	0.31	1.3	0.69	0.59	0.18	0.11	0.23	0.12	0.53	0.37	0.77	0.25	0	0.12	0.14
0.5	0.42	0.63	0.41	0.22	0.93	0.14	0.00084	0.86	0.57	0.26	0.15	0.26	0.11	0.13	0.41	0.32	0.25	0.13	0.015	0.038	0.028	0.22	0.25	0.18	0.033	0.066	0.017	0.088
1	0.18	0.35	0.11	0.14	0.17	0.034	0.002	0.094	0.15	0.1	0.05	0	0.0056	0.0091	0.038	0.053	0.098	0.037	0.00093	0.00062	0.00061	0.024	0.023	0.1	0.033	0.0029	0.00031	0.00088
2	0.018	0.03	0.014	0.033	0.026	0.0038	0.0017	0.0058	0.0073	0.0042	0.0038	0.0019	0.00015	0.00023	0.00074	0.00081	0.007	0.0037	1.3e-05	7.7e-06	8e-05	0.00056	0.00027	0.0013	0.00021	0.00012	9.3e-06	1.8e-05
4	0.0001	0.00011	0.001	0.002	3.4e-05	4.6e-05	2.5e-05	1.1e-05	1.1e-05	0.00011	9.5e-05	2.4e-05	0	0	0	6.9e-06	2.1e-05	5.2e-05	0	7.7e-06	2.7e-05	0	6.7e-07	3.6e-05	3.8e-06	0	0	0
8					0	0	0					0	0	0					0	0	0					0	0	0

## Sheet: Figure 4
Figure 4: EIDD-1931 is effective against multiple zoonotic CoV
Study A: August/September 2018																		Study B: June 2018
Infectious virus production in HAE cultures									Controls not shown in Figure 2 and are in line with Figure 1									Infectious virus production in HAE cultures
SHC014 1931	HAE DD003Lp2		HKU3	HAE DD003Lp2		HKU5 1931	HAE DD003Lp2		SARS-CoV 1931	HAE DD003Lp2		MERS-CoV 1931	HAE DD003Lp2					Bat-SRBD 1931			SHC014 1931			HKU5 1931
EIDD-1931 µM	pfu/mL		EIDD-1931 µM	pfu/mL		EIDD-1931 µM	pfu/mL		EIDD-1931 µM	pfu/mL		EIDD-1931 µM	pfu/mL					EIDD-1931 µM	pfu/mL		EIDD-1931 µM	pfu/mL		EIDD-1931 µM	pfu/mL
10uM A	6000		10uM A	1075		10uM A	50		10uM A	750		10uM A	100					10uM A	50		10uM A	50		10uM A	50
10uM B	2000		10uM B	1350		10uM B	1		10uM B	50		10uM B	none					10uM B	150		10uM B	50		10uM B	50
1uM A	40000		1uM A	2250		1uM A	2500		1uM A	3500		1uM A	16750					1uM A	150		1uM A	475		1uM A	1625
1uM B	25000		1uM B	1475		1uM B	975		1uM B	1600		1uM B	4750					1uM B	350		1uM B	50		1uM B	1150
0.1uM A	145000		0.1uM A	17500		0.1uM A	50000		0.1uM A	16500		0.1uM A	1150000					0.1uM A	100000		0.1uM A	1500		0.1uM A	140000
0.1uM B	100000		0.1uM B	27500		0.1uM B	45000		0.1uM B	120000		0.1uM B	1150000					0.1uM B	125000		0.1uM B	2000		0.1uM B	90000
untreated A	50000		untreated A	65000		untreated A	70000		untreated A	150000		untreated A	3000000					untreated A	200000		untreated A	11250		untreated A	250000
untreated B	185000		untreated B	20500		untreated B	60000		untreated B	600000		untreated B	9000000					untreated B	1300000		untreated B	45000		untreated B	400000
Log10 fold change in Genomic (ORF1) and Subgenomic (ORFN) RNA
SHC014 1931						HKU3						HKU5 1931
EIDD-1931 µM	ORF1		ORFN			EIDD-1931 µM	ORF1		ORFN			EIDD-1931 µM	ORF1		ORFN
10	-1.43892	-0.630156	-2.19852	-1.31851		10	-1.169	-1.94867	-3.4207	-4.50742		10	-1.94465	-2.18247	-2.08012	-2.31693
1	-0.401373	-0.486665	-0.607077	-0.963296		1	-0.934196	-1.80116	-2.4845	-3.13172		1	-0.713441	-1.07167	-0.632163	-1.00444
0.1	-0.0652232	0.660259	-0.148508	0.693372		0.1	-0.232796	-1.25028	-0.677318	-1.09876		0.1	0.242831	-0.162556	0.523792	-0.165567
0	0	0	0	0		0	0	0	0	0		0	0	0	0	0

## Sheet: Figure 5
Figure 3: EIDD-1931 antiviral activity is associated with increased viral mutation rates
A. MERS-CoV Infectious virus production (pfu/mL) in HAE treated with vehicle, remdesivir or EIDD-1931
Combined data for two studies done in May and August 2018 (Donor code HAE DD003Lp2)
Hours Post Infection	Untreated				AVG	Hours Post Infection	10µM GS-5734				1µM GS-5734				0.1µM GS-5734					Hours Post Infection	10µM EIDD-1931				AVG	FC from Vehicle	1µM EIDD-1931				AVG	FC from Vehicle	0.1µM EIDD-1931				AVG	FC from Vehicle
0	2250	2500	1000	650	1600	0	1850	3500	1850	2000	7500	11000	1250	925	2250	6000	1250	1250		0	2000	2875	1000	16500	5593.75	0.286034	2000	2750	1650	1750	2037.5	0.785276	2300	1750	600	1750	1600	1
24	225000	130000	200000	225000	195000	24	50	50	50	50	1100	1750	400	1250	95000	132500	125000	145000		24	50	150	50	400	162.5	1200	2875	1350	6000	1050	2818.75	69.1796	18500	82500	80000	250000	107750	1.80974
48	5500000	4000000	3900000	2475000	3968750	48	50	50	50	50	21000	25000	9750	33750	2250000	1500000	4325000	5000000		48	100	350	50	100	150	26458.3	47500	25500	38250	3000	28562.5	138.95	287500	900000	650000	800000	659375	6.01896
C. and E: MERS error rate in HAE treated with vehicle, remdesivir or EIDD-1931 for the study done in August 2018
lib	ID	TCS	Length	A -> T	A -> C	A -> G	T -> A	T -> C	T -> G	C -> A	C -> T	C -> G	G -> A	G -> T	G -> C	Total Errors	total error rate	error 1 in 10,000
EV008-1	1	4068	499	0.0897157	0.0897157	0.96893	0.699783	0.645953	0.143545	0.161488	0.430635	0.0538294	0.305033	0.0717726	0.0538294	207	0.000101974	1.01974	Primer ID AUG 2018 MERSRFP 0 HRS ID 5734 10A 8-28-2018
EV008-2	2	2784	499	0.288405	0.0786559	1.20606	0.786559	0.865215	0.131093	0	0.603029	0.0262186	0.288405	0	0	163	0.000117332	1.17332	Primer ID AUG 2018 MERSRFP 0 HRS ID 5734 10B 8-28-2018
EV008-3	3	9701	499	0.120388	0.0978152	0.714803	1.21893	1.11359	0.112864	0.0526697	0.474027	0.0225727	0.308494	0.0451455	0.030097	573	0.000118369	1.18369	Primer ID AUG 2018 MERSRFP 0 HRS ID 5734 1A 8-28-2018
EV008-4	4	7392	499	0.148118	0.0296237	0.67147	0.67147	0.710968	0.177742	0.0493728	0.473979	0.00987455	0.236989	0.0493728	0.0592473	333	9.0278e-05	0.90278	Primer ID AUG 2018 MERSRFP 0 HRS ID 5734 1B 8-28-2018
EV008-5	5	1368	499	0.160072	0.0533572	0.800359	1.06714	1.494	0.266786	0.106714	0.693644	0	0.533572	0.0533572	0.0533572	99	0.000145027	1.45027	Primer ID AUG 2018 MERSRFP 0 HRS ID 5734 0.1A 8-28-2018
EV008-6	6	10648	499	0.116536	0.0548405	0.843173	0.692361	0.685506	0.143956	0.0685506	0.466144	0.0548405	0.287913	0.0205652	0.0548405	509	9.57964e-05	0.957964	Primer ID AUG 2018 MERSRFP 0 HRS ID 5734 0.1B 8-28-2018
EV008-7	7	1398	499	0.261061	0.0522122	0.730971	0.887608	0.835396	0.208849	0.104424	0.417698	0	0.417698	0.208849	0.156637	82	0.000117546	1.17546	Primer ID AUG 2018 MERSRFP 24 HRS ID 5734 10A 8-29-2018
EV008-8	8	2097	499	0.278465	0.0696163	1.14867	0.55693	0.835396	0.208849	0.104424	0.522122	0	0.348082	0.139233	0.0696163	123	0.000117546	1.17546	Primer ID AUG 2018 MERSRFP 24 HRS ID 5734 10B 8-29-2018
EV008-9	9	10262	499	0.156484	0.113807	0.817985	0.320081	0.633049	0.128032	0.0355646	0.803759	0.0355646	0.277404	0.0497904	0.00711291	475	9.27601e-05	0.927601	Primer ID AUG 2018 MERSRFP 24 HRS ID 5734 1A 8-29-2018
EV008-10	10	6308	499	0.231429	0.0925716	0.902573	0.486001	0.624858	0.0462858	0.0462858	0.995145	0	0.185143	0.104143	0.0115714	322	0.000102297	1.02297	Primer ID AUG 2018 MERSRFP 24 HRS ID 5734 1B 8-29-2018
EV008-11	11	25448	499	0.154889	0.0573662	0.765838	0.315514	0.665447	0.0917859	0.318382	0.547847	0.0344197	0.217991	0.0688394	0.0172098	1135	8.93803e-05	0.893803	Primer ID AUG 2018 MERSRFP 24 HRS ID 5734 0.1A 8-29-2018
EV008-12	12	28484	499	0.14863	0.0384388	0.714962	0.861029	0.609895	0.0794402	0.0333136	0.348512	0.00768776	0.197319	0.0845653	0.0281884	1230	8.65373e-05	0.865373	Primer ID AUG 2018 MERSRFP 24 HRS ID 5734 0.1B 8-29-2018
EV008-13	13	1567	499	0.232906	0.0931623	0.838461	0.838461	1.16453	0.0931623	0	0.838461	0	0.139744	0.139744	0	94	0.000120215	1.20215	Primer ID AUG 2018 MERSRFP 48 HRS ID 5734 10A 8-30-2018
EV008-14	14	1120	499	0.391032	0	0.521376	0.651721	0.651721	0.195516	0	0.586548	0	0.195516	0.32586	0	54	9.66218e-05	0.966218	Primer ID AUG 2018 MERSRFP 48 HRS ID 5734 10B 8-30-2018
EV008-15	15	12030	499	0.291243	0.169892	0.679566	0.576418	0.54608	0.103148	0.0303378	0.631026	0.00606756	0.260905	0.0728107	0.0667431	566	9.42867e-05	0.942867	Primer ID AUG 2018 MERSRFP 48 HRS ID 5734 1A 8-30-2018
EV008-16	16	41204	499	0.23738	0.0797173	0.827288	0.33127	0.572193	0.0637738	0.0283439	0.774144	0.017715	0.212579	0.0478304	0.0460589	1828	8.89071e-05	0.889071	Primer ID AUG 2018 MERSRFP 48 HRS ID 5734 1B 8-30-2018
EV008-17	17	998	499	0.073139	0	0.73139	0.438834	0.73139	0.365695	0.073139	0.146278	0	0.438834	0.073139	0	42	8.4337e-05	0.84337	Primer ID AUG 2018 MERSRFP 48 HRS ID 5734 0.1A 8-30-2018
EV008-19	19	8234	499	0.0354592	0.044324	0.700319	0.567347	0.700319	0.159566	0.0975127	0.460969	0.0177296	0.265944	0.0265944	0.0177296	349	8.49403e-05	0.849403	Primer ID AUG 2018 MERSRFP 0 HRS ID 1931 10A 8-28-2018
EV008-20	20	4935	499	0.0443725	0.0591633	0.976194	0.54726	0.636005	0.0295816	0.0739541	0.384561	0.0295816	0.295816	0.0591633	0.0295816	214	8.69013e-05	0.869013	Primer ID AUG 2018 MERSRFP 0 HRS ID 1931 10B 8-28-2018
EV008-21	21	6052	499	0.0361828	0	0.156792	0	0.13267	0.0482437	0.0723655	0.120609	0	0.0844265	0.0120609	0	55	1.82122e-05	0.182122	Primer ID AUG 2018 MERSRFP 0 HRS ID 1931 1A 8-28-2018
EV008-22	22	9458	499	0.0385878	0	0.0308702	0	0.0926107	0	0.00771756	0.108046	0.00771756	0.00771756	0	0.00771756	39	8.26351e-06	0.0826351	Primer ID AUG 2018 MERSRFP 0 HRS ID 1931 1B 8-28-2018
EV008-23	23	3666	499	0.0398214	0	0.0995536	0	0.0597322	0	0.0199107	0.0796429	0	0.0398214	0.0199107	0	18	9.83965e-06	0.0983965	Primer ID AUG 2018 MERSRFP 0 HRS ID 1931 0.1A 8-28-2018
EV008-24	24	3768	499	0.0774869	0.0193717	0.0387435	0.0193717	0.135602	0	0	0.0581152	0.0193717	0.0581152	0	0	22	1.17007e-05	0.117007	Primer ID AUG 2018 MERSRFP 0 HRS ID 1931 0.1B 8-28-2018
EV006-2	25	1830	499	0.11966	0.199434	2.9915	0.638188	4.5072	0.11966	0.0398867	5.42459	0	5.22516	0.0398867	0	484	0.000530022	5.30022	Primer ID AUG 2018 MERSRFP 24 HRS ID 1931 10A 8-29-2018
EV006-6	26	1858	499	0.0785713	0	4.87142	1.33571	7.22856	0.0785713	0.0785713	10.0571	0.0392856	9.54641	0	0.0392856	849	0.000915717	9.15717	Primer ID AUG 2018 MERSRFP 24 HRS ID 1931 10B 8-29-2018
EV006-9	27	35701	499	0.175832	0.0306683	2.31444	0.62359	3.54526	0.132896	0.0817822	6.14185	0.0143119	6.22772	0.0408911	0.018401	9463	0.000531188	5.31188	Primer ID AUG 2018 MERSRFP 24 HRS ID 1931 1A 8-29-2018
EV006-10	28	21072	499	0.294437	0.0381036	2.77117	0.900631	3.70644	0.266725	0.117775	6.88637	0.0207838	6.98682	0.0346397	0.0207838	6364	0.000605235	6.05235	Primer ID AUG 2018 MERSRFP 24 HRS ID 1931 1B 8-29-2018
EV006-11	29	28245	499	0.209326	0.0516854	1.55315	0.728764	1.64101	0.183483	0.118876	1.99764	0.0439326	1.50146	0.067191	0.0361798	3147	0.000223282	2.23282	Primer ID AUG 2018 MERSRFP 24 HRS ID 1931 0.1A 8-29-2018
EV006-12	30	54395	499	0.245568	0.0778303	1.57942	0.645454	1.65591	0.0858817	0.161028	2.1202	0.0174447	2.00748	0.0442827	0.013419	6449	0.000237593	2.37593	Primer ID AUG 2018 MERSRFP 24 HRS ID 1931 0.1B 8-29-2018
EV006-13	31	1649	499	0.177059	0.0885297	4.47075	0.929561	6.63972	0.132794	0.177059	8.98576	0.0885297	8.63164	0.0442648	0	686	0.000833687	8.33687	Primer ID AUG 2018 MERSRFP 48 HRS ID 1931 10A 8-30-2018
EV006-14	32	3684	499	0.0990672	0.0396269	5.46851	0.792537	7.43004	0.118881	0.0990672	11.0559	0	9.66896	0.0594403	0.0594403	1761	0.000957942	9.57942	Primer ID AUG 2018 MERSRFP 48 HRS ID 1931 10B 8-30-2018
EV006-15	33	59224	499	0.131876	0.0184873	2.64861	0.342631	3.37085	0.0985988	0.043137	5.10619	0.00616243	4.58977	0.0492994	0.0197198	13327	0.000450956	4.50956	Primer ID AUG 2018 MERSRFP 48 HRS ID 1931 1A 8-30-2018
EV006-16	34	39941	499	0.349055	0.0529979	2.26429	1.12027	3.11225	0.292402	0.0438603	4.88677	0.0146201	4.37872	0.074928	0.0127926	9085	0.000455833	4.55833	Primer ID AUG 2018 MERSRFP 48 HRS ID 1931 1B 8-30-2018
EV006-17	35	27359	499	0.192093	0.101382	1.30196	0.530924	1.35266	0.136066	0.066699	2.17439	0.0186757	1.41135	0.0773708	0.0213437	2768	0.000202752	2.02752	Primer ID AUG 2018 MERSRFP 48 HRS ID 1931 0.1A 8-30-2018
EV006-18	36	10264	499	0.284461	0.0711153	2.0339	0.590257	2.32547	0.504918	0.0782268	2.12635	0.00711153	2.10501	0.270238	0.0284461	1466	0.000286231	2.86231	Primer ID AUG 2018 MERSRFP 48 HRS ID 1931 0.1B 8-30-2018
EV006-19	37	913	499	0.319793	0	1.19922	1.19922	0.959378	0.399741	0.159896	0.639586	0.0799482	0.399741	0.0799482	0	68	0.000149258	1.49258	Primer ID AUG 2018 MERSRFP 0 HRS ID UNT A 8-28-2018
EV006-20	38	423	499	0.690238	0	1.89816	1.38048	1.55304	0.345119	0.17256	1.03536	0	0.345119	0.517679	0.17256	47	0.000222668	2.22668	Primer ID AUG 2018 MERSRFP 0 HRS ID UNT B 8-28-2018
EV006-21	39	61924	499	0.179169	0.0235749	1.0149	0.519827	0.753219	0.088406	0.0330049	0.669528	0.014145	0.249894	0.0506861	0.0153237	3064	9.91583e-05	0.991583	Primer ID AUG 2018 MERSRFP 24 HRS ID UNT A 8-29-2018
EV006-22	40	52310	499	0.195354	0.133957	0.968399	1.08282	0.747928	0.234425	0.113026	0.291636	0.0265124	0.48699	0.0879094	0.0334893	3155	0.000120869	1.20869	Primer ID AUG 2018 MERSRFP 24 HRS ID UNT B 8-29-2018
EV006-23	41	7674	499	0.351932	0.0285351	1.40773	0.551678	1.23652	0.370956	0.0951169	0.713377	0.0285351	0.294862	0.180722	0.0380468	557	0.000145456	1.45456	Primer ID AUG 2018 MERSRFP 48 HRS ID UNT A 8-30-2018
EV006-24	42	15111	499	0.367113	0.0917783	1.35735	0.6666	1.43464	0.323639	0.135252	0.512026	0.0144913	0.497535	0.173896	0.00483043	1155	0.000153175	1.53175	Primer ID AUG 2018 MERSRFP 48 HRS ID UNT B 8-30-2018
	Untreated		10µM GS-5734		1µM GS-5734		0.1µM GS-5734		10µM EIDD-1931		1µM EIDD-1931		0.1µM EIDD-1931
	0.015	0.022	0.01	0.012	0.012	0.009	0.015	0.01	0.008	0.009	0.002	0.001	0.001	0.001
	0.01	0.012	0.012	0.012	0.009	0.01	0.009	0.009	0.053	0.092	0.053	0.061	0.022	0.024
	0.015	0.015	0.012	0.01	0.009	0.009	0.008		0.083	0.096	0.045	0.046	0.02	0.029
	Mean	FC from Vehicle		FC from Vehicle		FC from Vehicle		FC from Vehicle		FC from Vehicle		FC from Vehicle		FC from Vehicle
0hpi	0.0185	1	0.011	0.594595	0.0105	0.567568	0.0125	0.675676	0.0085	0.459459	0.0015	0.0810811	0.001	0.0540541
24hpi	0.011	1	0.012	1.09091	0.0095	0.863636	0.009	0.818182	0.0725	6.59091	0.057	5.18182	0.023	2.09091
48hpi	0.015	1	0.011	0.733333	0.009	0.6	0.008	0.533333	0.0895	5.96667	0.0455	3.03333	0.0245	1.63333

## Sheet: Figure 6
Figure 4: Therapeutic EIDD-1931 prodrug reduces SARS-CoV viral load and pathogenesis															Statistical tests	Weight	2-way ANOVA with Tukey's Mutiple Comparison Test
																Hemorrhage Score	One-way ANOVA with a Dunnett's multiple comparison test
Date	2018-06-19															Lung Titer	One-way ANOVA with a Dunnett's multiple comparison test
Notebook ID	TPS111															Pulmonary Function	2-way ANOVA with a Dunnett's multiple comparison test
Title	EIDD-2801 Therapeutic Efficacy with SARS MA15															Lung Pathology	Kruskil Wallis with Dunn's multiple comparison test
Rationale	To determine at which time post infection therapeutic dosing of EIDD-2801 fails to prevent SARS MA15 disease
Description	Infect 25-29 -week C57BL/6 with 1E+04 pfu SARS MA15 with BID dosing, daily weights and pulmonary function, +5dpi timepoint for titer and pathology																					C. Lung Hemorrhage		C. Virus Titer				D. Whole Body Plethysmography
									A. Animal Weights (grams) Days Post Infection (DPI)																												E. Lung Pathology Quantitation
																								Note 50 = limit of detection
									2018-06-19	2018-06-20	2018-06-21	2018-06-22			2018-06-23			2018-06-24																			Experiment	Mouse	Treatment	AVG Matute-Bello	DAD AVG
Animal #	Cage	Sex	Virus?	Dose	Tail	Notes	Buxco?	-1dpi	0dpi	1dpi	2dpi	3dpi-am	3dpi-pm	✔	4dpi-am	4dpi-pm	✔	5dpi-am	5dpi-pm	✔		Hemhorrage Score		Average PFU/lobe					Penh									12	-2hr BID	0.163333	1.66667
1	1	F	MA15	Vehicle BID	1		Buxco	24	24.5	24.4	22.9	21.2			20.2			19				3		0					Day -1	Day 1	Day 2	Day 3	Day 4	Day 5				13	-2hr BID	0.183333	1
2	1	F	MA15	Vehicle BID	2		Buxco	32.8	33.3	32.5	31	29.3			28.2			27.1				4		0				1 Vehicle BID	0.620979	0.68644	19.0346	15.1819	9.11058	6.36675				14	-2hr BID	0.28	1
3	1	F	MA15	Vehicle BID	3		Buxco	30.2	30.3	29.2	27.6	26.3			25.3			24.9				4		0				2 Vehicle BID	0.723556	1.33851	11.2936	13.0871	8.08375	6.70643				15	-2hr BID	0.153333	1.33333
4	2	M	MA15	Vehicle BID	1			33.6	33.6	32.5	30.4	28.6			26.4			25.2				2.5		0				3 Vehicle BID	0.83224	1.06219	9.26911	11.5681	6.61402	4.49413				16	-2hr BID	0.183333	2
5	2	M	MA15	Vehicle BID	2			32.3	31.9	29.6	29.6	27.2			25.4			24.5				3		0				7 Vehicle BID	0.773625	0.830499	11.7003	12.8659	9.56161	5.35918				17	-2hr BID	0.183333	2
6	2	M	MA15	Vehicle BID	3			35.2	36.1	31.5	32.2	29.3			28			26.3				2.5		0				8 Vehicle BID	0.833782	1.10189		9.46751	5.68898	3.98946				18	-2hr BID	0.27	2
7	3	F	MA15	Vehicle BID	1		Buxco	25.4	26.2	25.4	24	22.2			21.2			20				4		0				11 -2hr BID	0.864452	6.5665	1.99114	0.928106	0.451023	0.694607				19	-2hr BID	0.306667	1.66667
8	3	F	MA15	Vehicle BID	2		Buxco	28.5	28.8	28.2	26.1	24.6			23.7			22.4				4		0				12 -2hr BID	0.946644	1.00201	1.68102	0.90996	0.984525	0.65571				20	-2hr BID	0.3	2
9	4	M	MA15	Vehicle BID	1			37.6	36.7	35.6	34	32.5			31.2			29.7				4		0				13 -2hr BID	1.11747	1.87352	1.18139	0.983443	0.907848	0.891467				21	+12hr BID	0.293333	2
10	4	M	MA15	Vehicle BID	2			32.3	31.8	30.7	30.2	28.9			DIC							DIC						17 -2hr BID	0.859248	1.05552	1.08925	0.878692	0.567447	0.547861				22	+12hr BID	0.3	1.66667
11	5	F	MA15	-2hr BID	1		Buxco	23.5	22.6	22.8	21.3	20.2			19.7			18.3					Censor. PM Day Zero, this mouse seemed odd. Had trouble walking. Perhaps it inhaled the drug dose?? Buxco was odd for this mouse on 1dpi.					18 -2hr BID	1.12869	1.19074	0.991297	0.79671	0.942776	0.647568				23	+12hr BID	0.2	1
12	5	F	MA15	-2hr BID	2		Buxco	25.8	26.7	26.1	24.8	24.5			24.6			24.2				0.5		0				21 +12hr BID	0.814181		0.741421	1.01962	0.545343	0.681414				24	+12hr BID	0.286667	1.66667
13	5	F	MA15	-2hr BID	3		Buxco	25.5	26.4	26	25.3	25.4			25.3			24.7				0		50				22 +12hr BID	0.587723	0.426228	0.770088	0.835148	0.785715	0.521925				26	+12hr BID	0.34	1.33333
14	6	M	MA15	-2hr BID	1			33.5	33.5	32.8	33	32.6			32.8			31.9				0.5		50				23 +12hr BID	1.10701	0.767787	0.982662	1.82062	0.947138	0.888129				27	+12hr BID	0.34	1.66667
15	6	M	MA15	-2hr BID	2			34.1	33.7	33.4	32.8	32.8			32.7			32.8				0.5		50				27 +12hr BID	0.891114	0.750345	1.17553	1.09546	1.10296	0.622761				28	+12hr BID	0.0533333	1
16	6	M	MA15	-2hr BID	3			37.4	36.3	34.9	34.4	33.6			33.5			33.1				0		50				28 +12hr BID	0.801493	1.23348	1.07005	1.07268	0.670536	0.609282				29	+12hr BID	0.323333	2
17	7	F	MA15	-2hr BID	1		Buxco	23	23.6	23.5	23.7	23.3			24			23.5				0		50				31 +24hr BID	0.939719	1.18836	2.42132	4.7815	2.12708	0.974859				30	+12hr BID	0.186667	1
18	7	F	MA15	-2hr BID	2		Buxco	30.8	31.3	31.6	31.1	30			30.4			29.4				0		50				32 +24hr BID	0.89527	0.866294		5.61144	7.36474	2.21667				40	+24hr BID	0.483333	3
19	8	M	MA15	-2hr BID	1			36.4	36.3	35.5	35	35			35			34.5				0.5		50				33 +24hr BID	0.864468	1.26343	12.837	14.2441	8.27549	8.35822				37	+24hr BID	0.226667	2.66667
20	8	M	MA15	-2hr BID	2			37.6	37.4	37.4	36.3	35.9			36			35.3				0.75		50				37 +24hr BID	0.744872	0.833086	3.28635	1.77947	2.14738	1.2275				38	+24hr BID	0.556667	2.33333
21	9	F	MA15	+12hr BID	1		Buxco	28.7	28.6	28.4	27.2	26.6			26.6			25.8				0		0				38 +24hr BID	1.55798	1.46397	16.2751	6.34954	12.0003	14.5397				39	+24hr BID	0.17	1.66667
22	9	F	MA15	+12hr BID	2		Buxco	24.7	25.2	25	24.3	23.6			23.5			22.4				0		0				41 +48hr BID	1.02262	1.72275	18.1191	18.1336	10.7226	8.88946				34	+24hr BID	0.49	2.66667
23	9	F	MA15	+12hr BID	3		Buxco	27.8	27.8	28	26.8	26.5			26.4			25.6				0.5		50				42 +48hr BID	0.824432	0.691789	18.7028	3.58016	5.16935	6.6521				35	+24hr BID	0.526667	2.66667
24	10	M	MA15	+12hr BID	1			35.8	35.7	34.2	33.6	33.4			33.8			33.8				0		0				47 +48hr BID	0.830294		10.7382	15.3737	10.1874	6.74713				36	+24hr BID	0.566667	3
25	10	M	MA15	+12hr BID	2			31.9	32.4	31	sac																	48 +48hr BID	0.550984	0.972364	19.2114	15.9079	10.6149	7.47663				31	+24hr BID	0.193333	1
26	10	M	MA15	+12hr BID	3			30.5	31	29.3	29.2	29.2			30			30.6				0		0														32	+24hr BID	0.433333	2.33333
27	11	F	MA15	+12hr BID	1		Buxco	26.5	26.2	25.6	25	24.6			25.2			24.4				0		50														33	+24hr BID	0.436667	2.66667
28	11	F	MA15	+12hr BID	2		Buxco	28.9	28.8	28.3	27.3	26.8			27			26.5				0		50														42	+48hr BID	0.476667	3
29	12	M	MA15	+12hr BID	1			31.3	31	30.5	30.2	29.6			30			29.5				0		0														43	+48hr BID	0.46	4
30	12	M	MA15	+12hr BID	2			38.1	37.1	36.6	35.6	35			35.1			34.7				0		50														44	+48hr BID	0.816667	3.66667
31	13	F	MA15	+24hr BID	1		Buxco	28.8	29.4	28.9	28.4	26.9			27.2			26.7				0.5		50														45	+48hr BID	0.663333	3.66667
32	13	F	MA15	+24hr BID	2		Buxco	23.5	24	24.4	23	21.6			21			20.6				1		50														46	+48hr BID	0.14	1
33	13	F	MA15	+24hr BID	3		Buxco	30.8	30.9	29.8	28.2	27.6			26.6			25.3				1		50														47	+48hr BID	0.57	3
34	14	M	MA15	+24hr BID	1			28.9	27.5	27	25.5	24.2			23.4			21.9				3		50														48	+48hr BID	0.596667	3.33333
35	14	M	MA15	+24hr BID	2			29.1	29.6	29.4	28.6	26.9			25.8			25.1				1		50														49	+48hr BID	0.646667	2.66667
36	14	M	MA15	+24hr BID	3			34.1	33.8	32.9	32.1	30.4			28.5									0														50	+48hr BID	0.64	3.33333
37	15	F	MA15	+24hr BID	1		Buxco	26	25.7	25.5	24.7	24			24.4			24				0.5		50													TPS111	1	Vehicle BID	0.573333	4
38	15	F	MA15	+24hr BID	2		Buxco	26.6	27.6	26.3	25.4	23.7			22.8			21.5				1		50														2	Vehicle BID	0.706667	4
39	16	M	MA15	+24hr BID	1			30.8	30.7	30.1	29.6	28.6			28.9			29.1				0.5		50														3	Vehicle BID	0.506667	3.33333
40	16	M	MA15	+24hr BID	2			31.8	31.4	32	29.2	27.7			26.1			24.2				Forgot to record		50														5	Vehicle BID	0.523333	3
41	17	F	Mock	+48hr BID	1		Buxco	30.3	30	29	27.7	26.3			25.9			DIC				DIC																6	Vehicle BID	0.55	3
42	17	F	Mock	+48hr BID	2		Buxco	29.4	30	28.5	27.5	26.2			26.5			24.2				4		0														7	Vehicle BID	0.646667	3
43	17	F	Mock	+48hr BID	3		Buxco	24.1	24	23.6	22.2	20.7			20.5			19				3.5		0														8	Vehicle BID	0.636667	2.66667
44	18	M	Mock	+48hr BID	1			34.6	35.4	34.1	32.4	31			28.9			28				4		0
45	18	M	Mock	+48hr BID	2			31.8	32.6	31.8	29.5	28.1			26.4			24				2.5		0
46	18	M	Mock	+48hr BID	3			33.3	33.5	32.6	32.4	29.8			28.7			28.7				1		0
47	19	F	Mock	+48hr BID	1		Buxco	31.6	31.7	30.8	30.1	28.5			27.7			26.2				3		0
48	19	F	Mock	+48hr BID	2		Buxco	29.1	28.8	28.3	27.2	25.5			24.7			23.4				3.5		0
49	19	M	Mock	+48hr BID	1			36.7	36.5	35.3	34	32.1			31.1			29.2				1.5		0
50	20	M	Mock	+48hr BID	2			32.8	33.2	31.8	30.9	28.7			27.4			26.1				2.5		0

## Sheet: Figure 7
Figure 5: The degree of therapeutic efficacy correlates with MERS-CoV mutation rate in vivo											Statistical tests	Weight	2-way ANOVA with Tukey's Mutiple Comparison Test																					Statistical tests	Template consensus sequences	Two-way ANOVA with Tukey's Multiple Comparison Test
												Hemorrhage Score	Kruskal-Wallis with a Dunn's multiple comparison test																						Total Error Rate	Two-way ANOVA with Tukey's Multiple Comparison Test
Date	2019-02-18											Lung Titer	Kruskal-Wallis with a Dunn's multiple comparison test																						C:U Transition Rate	Two-way ANOVA with Tukey's Multiple Comparison Test
Notebook ID	TPS134											Pulmonary Function	2-way ANOVA with Tukey's Mutiple Comparison Test																						nsp10 codon change frequency	Kruskill Wallis with Dunn's mutiple comparison test
Title	Theraprutic EIDD-2801-02 with MERS P35C4											qRT-PCR For MERS Genomes	1-way ANOVA with Dunnet's multiple comparison test
Rationale	To determine when therapeutic EIDD 2801 no longer provides a protective effect
Description	Infect 10-14 week 288 330 with 5E+04 pfu MERS P35C4 with various times of initiating BID dosing
										A. Animal Weights (grams) Days Post Infection (DPI)								C. Lung Hemorrhage		C. Virus Titer				D. Pulmonary Function										E. MERS-CoV nsp10 error rate data by Primer ID
										2019-02-18	2019-02-19	2019-02-20	2019-02-21	2019-02-22	2019-02-23					Average PFU/lobe					Penh										lib	TCS	Length	A -> T	A -> C	A -> G	T -> A	T -> C	T -> G	C -> A	C -> T	C to T Error Rate	C -> G	G -> A	G -> T
Animal #	Cage	Sex	Cage card	DOB	Dose	Tail	Notes	Buxco?	-1dpi	0dpi	1dpi	2dpi	3dpi-am	4dpi-am	5dpi-am	6dpi		Hemhorrage Score		Average				Group	Day -1	Day 1	Day 2	Day 3	Day 4	Day 5	Day 6			1 Vehicle BID	1_nsp10_combined	3751	485	7	2	52	13	72	20	12	36	0.950242	5	28	15
1	1	F	2853169	2018-10-27	Vehicle BID	0		Buxco	21.4	21.2	20.3	19.2	18.4	17.2	16.6	16.5		3		650000		Vehicle BID		1 Vechicle	1.04223	0.688343	2.46136	24.807	9.81771	6.10985	4.77412			2 Vehicle BID	2_nsp10_combined	2957	485	5	5	58	9	90	24	18	30	1.0045	6	18	14
2	1	F	2853169	2018-10-27	Vehicle BID	1		Buxco	20	20.3	19.3	18.3	17.5	16.3	15.5	15.2		3		825000		Vehicle BID		2 Vechicle	0.697151	0.854248	10.6634	12.3997	10.2976	8.61404	7.33807			3 Vehicle BID	3_nsp10_combined	4909	485	8	3	86	13	89	19	21	34	0.685748	10	30	22
3	2	M	2853170	2018-10-30	Vehicle BID	0			24.9	25	25	24	22.5	21.3	20.5	19.4		3.5		155000		Vehicle BID		8 Vechicle	1.39811	0.821816	1.4638	3.22901	1.61497	1.84692	5.00072			4 Vehicle BID	4_nsp10_combined	13884	485	22	5	190	32	261	30	47	106	0.75591	32	79	53
4	2	M	2853170	2018-10-30	Vehicle BID	1			24.7	25.1	24.8	24	22.7	21.5	20.5	20.5		3.5		700000		Vehicle BID		9 Vechicle	0.921572	0.745477	6.0163	15.18	16.5553	6.09902	10.7072			6 Vehicle BID	6_nsp10_combined	13363	485	21	4	87	30	213	33	22	85	0.629787	8	52	32
5	2	M	2853170	2018-10-30	Vehicle BID	2			25.6	25.7	25.1	24.1	23.5	22.6	DIC							Vehicle BID		10 -2hr	1.02573	0.891382	0.705935	0.913363	0.62268	0.914133	1.17333			7 Vehicle BID	7_nsp10_combined	11517	485	13	6	114	22	216	42	15	57	0.49002	10	55	20
6	3	M	2853192	2018-11-22	Vehicle BID	0			32	32.6	32	30.7	28.9	28.5	27	26.5		3.5		650000		Vehicle BID		11 -2hr	0.962233	1.03737	1.45594	1.11056	0.833235	1.24505	0.737023			8 Vehicle BID	8_nsp10_combined	179	485	0	0	6	2	3	1	1	4	2.21251	0	0	0
7	3	M	2853192	2018-11-22	Vehicle BID	1			27.7	27.5	27.4	26.4	25.1	24.3	23.7	23.9		3		2000000		Vehicle BID		17 -2hr	0.881627	1.09368	1.12271	0.998901	0.544429	1.12665	1.40865			9 -2 hr BID	9_nsp10_combined	4655	485	6	3	55	7	101	15	13	43	0.914592	9	15	15
8	4	F	2853193	2018-11-22	Vehicle BID	0		Buxco	19.6	19.7	18.9	18.3	17.2	17.1	17.4	17		1.5		26750		Vehicle BID		18 -2hr	0.948038	1.42763	0.831538	1.06771	0.853654	0.752966	0.69866			10 -2 hr BID	10_nsp10_combined	18	485	0	0	2	0	3	0	0	8	44.0044	0	3	0
9	4	F	2853193	2018-11-22	Vehicle BID	1		Buxco	23.1	22.4	22	20.6	19.3	18.4	17.5	16.6		2		95000		Vehicle BID		19 +12hr	1.12934	1.17286	2.98492	2.66159	1.0521	1.26364	1.18211			11 -2 hr BID	11_nsp10_combined	33	485	0	0	1	0	3	0	0	5	15.0015	0	7	0
10	5	F	2853169	2018-10-27	-2hr BID	0		Buxco	20.5	21.1	20.2	20.5	20.4	19.9	20.2	19		0		50	LOD Entered	-2hr BID		20 +12hr	0.97275	0.691038	1.0875	0.619328	2.3134	0.850317	0.918981			12 -2 hr BID	12_nsp10_combined	12	485	0	0	1	0	0	0	0	0	0	0	1	0
11	5	F	2853169	2018-10-27	-2hr BID	1		Buxco	20.5	20.8	19.8	20.2	20.1	20.4	20.2	19.4		0		50	LOD Entered	-2hr BID		26 +12hr	1.06779	1.55831	1.79797	1.27774	0.959326	1.55911	1.0104			13 -2 hr BID	13_nsp10_combined	4	485	0	0	0	0	1	0	0	1	24.7525	0	1	0
12	6	M	2853172	2018-10-30	-2hr BID	0			29.9	28.4	29	28.9	28.8	28.9	29	28.5		0.5		50	LOD Entered	-2hr BID		27 +12hr	1.42327	1.52271	1.41932	1.29646	1.15719	1.16158	1.00089			14 -2 hr BID	14_nsp10_combined	3	485	0	0	1	0	1	0	0	0	0	0	1	0
13	6	M	2853172	2018-10-30	-2hr BID	1			28.6	28.5	28.8	28.8	28.7	28.2	28.4	28		0.5		50	LOD Entered	-2hr BID		28 +24hr	1.27531	0.963146	13.4974	6.66891	9.0948	10.9265	8.07623			15 -2 hr BID	15_nsp10_combined	2	485	0	0	1	0	0	0	0	0	0	0	3	0
14	6	M	2853172	2018-10-30	-2hr BID	2			28.8	28.7	28.5	28.3	28.7	28.6	28.3	28.2		0		50		-2hr BID		29 +24hr	0.805304	0.677933	17.6837	16.7768	15.153	6.74611	9.31508			16 -2 hr BID	16_nsp10_combined	14	485	0	0	1	1	1	0	0	2	14.1443	0	1	1
15	7	M	2853195	2018-11-27	-2hr BID	0	CPR		26	26.1	25.1	25.8	25.6	26	25.9	25.7		0		50	LOD Entered	-2hr BID		33 +24hr	0.790259	0.971641	8.19243	2.68786	13.7587	10.2448	5.63987			17 -2 hr BID	17_nsp10_combined	4	485	0	0	1	0	0	0	0	1	24.7525	0	0	0
16	7	M	2853195	2018-11-27	-2hr BID	1	CPR		26.6	27.1	27	27	27.1	26.8	27.5	26.8		0.5		50	LOD Entered	-2hr BID		34 +24hr	0.890647	1.16941	14.3839	9.51333	12.0478	9.72165	4.30348			19 +12 hr BID	19_nsp10_combined	157	485	0	0	17	1	20	0	0	14	8.82891	0	15	0
17	8	F	2853196	2018-11-27	-2hr BID	0		Buxco	18.2	17.8	17.6	17.4	17.5	17.4	17.5	16.4		0		50	LOD Entered	-2hr BID		35 +48hr	0.907227	0.646093	7.44146	10.0847	8.16979	11.9741	5.72228			20 +12 hr BID	21_nsp10_combined	29	485	0	0	0	0	2	0	0	1	3.41413	0	2	1
18	8	F	2853196	2018-11-27	-2hr BID	1	CPR Nose bubble	Buxco	19.4	19.7	19.6	19.9	19.1	19.5	19.6	18.8		0.5		50	LOD Entered	-2hr BID		36 +48hr	1.18888	0.938286	5.68603	10.3815	12.3476	8.17506	6.05315			22 +12 hr BID	22_nsp10_combined	179	485	1	0	18	0	20	1	0	24	13.2751	1	22	0
19	9	F	2853171	2018-10-30	+12hr BID	0		Buxco	19.2	19.5	18.8	18.6	17.5	18.2	18.9	19.3		0.5		50	LOD Entered	+12hr BID		42 +48hr	1.30371	0.928592	3.97213	21.7757	5.72533	13.5614	6.51601			23 +12 hr BID	23_nsp10_combined	98	485	0	2	6	0	5	0	0	15	15.1546	0	11	0
20	9	F	2853171	2018-10-30	+12hr BID	1		Buxco	20.5	20.3	19.9	19.9	20	19.8	19	19.6		0.5		50	LOD Entered	+12hr BID		43 +48hr	0.772676	1.39113	4.85964	9.92375	16.4289	12.4721	6.28582			24 +12 hr BID	24_nsp10_combined	23	485	0	0	1	0	3	1	0	3	12.9143	0	1	0
21	9	F	2853171	2018-10-30	+12hr BID	2		Extra	19	19.4	18.7	18.6	18.7	18.7	19.2	18.9		0.5		50	LOD Entered	+12hr BID		Vehicle AVG	1.01476	0.777471	5.15122	13.9039	9.57139	5.66746	6.95503			25 +12 hr BID	25_nsp10_combined	4	485	0	0	0	0	0	0	0	1	24.7525	0	1	0
22	10	M	2853180	2018-11-07	+12hr BID	0			32.7	32.2	31.2	31.2	30.6	30.1	30.1	29.9		1		50	LOD Entered	+12hr BID		-2hr AVG	0.954408	1.11252	1.02903	1.02263	0.713499	1.0097	1.00442			26 +12 hr BID	26_nsp10_combined	30	485	0	0	5	0	2	0	0	5	16.5017	0	3	0
23	10	M	2853180	2018-11-07	+12hr BID	1			28.6	28.9	28.2	28	27.8	27.4	27.5	27.2		0.5		50	LOD Entered	+12hr BID		+12hr AVG	1.14829	1.23623	1.82243	1.46378	1.3705	1.20866	1.02809			27 +12 hr BID	27_nsp10_combined	144	485	2	0	10	1	12	0	0	18	12.3762	0	13	1
24	11	M	2853192	2018-11-22	+12hr BID	0			24	24.3	24.5	24	24.5	24.6	24.3	24.3		0.5		50	LOD Entered	+12hr BID		+24hr AVG	0.94038	0.945533	13.4394	8.91173	12.5136	9.40976	6.83366			28 +12 hr BID	28_nsp10_combined	117	485	0	0	3	1	8	1	0	5	4.23119	0	9	1
25	11	M	2853192	2018-11-22	+12hr BID	1			28.8	29	28.2	28.6	28.7	28.8	28.6	29.4		0		50	LOD Entered	+12hr BID		+48hr AVG	1.04312	0.976025	5.48981	13.0414	10.6679	11.5456	6.14431			30 +24 hr BID	30_nsp10_combined	997	485	0	3	50	2	55	15	4	79	7.84532	0	63	2
26	12	M	2853195	2018-11-27	+12hr BID	0		Buxco	28.1	28.2	28.3	28.1	28	28	28.5	27.1		0		50	LOD Entered	+12hr BID												31 +24 hr BID	31_nsp10_combined	169	485	0	1	9	1	16	2	0	15	8.78786	0	6	1
27	12	M	2853195	2018-11-27	+12hr BID	1		Buxco	26.8	27.2	27.3	27	27.1	26.9	27	26.1		0.5		50	LOD Entered	+12hr BID												32 +24 hr BID	32_nsp10_combined	6390	485	7	3	163	10	249	24	3	246	3.81165	2	233	7
28	13	F	2853173	2018-10-30	+24hr BID	0		Buxco	20.3	21	20.4	19.6	18.4	17.3	16.5	16.3		2		50	LOD Entered	+24hr BID												33 +24 hr BID	33_nsp10_combined	4353	485	17	12	185	11	244	66	16	254	5.77728	1	273	13
29	13	F	2853173	2018-10-30	+24hr BID	1	Nose bubbles	Buxco	20.9	22	20.5	19.7	18.7	17.6	17.7	17.3		2.5		50	LOD Entered	+24hr BID												34 +24 hr BID	34_nsp10_combined	223	485	1	0	17	3	17	1	0	30	13.3197	0	16	0
30	13	F	2853173	2018-10-30	+24hr BID	2	A little awake	Extra	22.2	22.8	21.7	20.8	19.9	18.5	19.3	19.8		1.5		50	LOD Entered	+24hr BID												35 +24 hr BID	35_nsp10_combined	270	485	0	2	3	0	10	8	0	6	2.20022	0	9	0
31	14	M	2853180	2018-11-07	+24hr BID	0			28.3	28.6	28.3	27	25.4	24.1	23	22.3		2.5		50	LOD Entered	+24hr BID												36 +24 hr BID	36_nsp10_combined	3543	485	4	6	125	14	153	57	11	137	3.82849	1	134	17
32	14	M	2853180	2018-11-07	+24hr BID	1			29.2	29.8	28.8	28.3	27.8	27.4	27.5	27.3		1		50	LOD Entered	+24hr BID												37 +48 hr BID	37_nsp10_combined	643	485	1	3	13	0	17	17	1	18	2.77166	0	9	1
33	16	F	2853196	2018-11-27	+24hr BID	0		Buxco	19.8	19.8	20	18.3	17.5	16.6	15.8	15		2.5		50	LOD Entered	+24hr BID												42 +48 hr BID	42_nsp10_combined	10	485	0	0	0	0	2	0	0	0	0	0	0	0
34	16	F	2853196	2018-11-27	+24hr BID	1		Buxco	19.5	19.25	19.2	18	17.2	16	15.5	14.7		4		50	LOD Entered	+24hr BID												43 +48 hr BID	43_nsp10_combined	7482	485	13	1	141	12	166	21	6	198	2.62015	3	190	8
35	17	F	2853173	2018-10-30	+48hr BID	0		Buxco	22.8	23.6		21	20	18.7	18	17.7		2.5		50		+48hr BID
36	17	F	2853173	2018-10-30	+48hr BID	1		Buxco	21.8	22.3		19.7	18.5	17.4	16.8	16.4		2.5		50	LOD Entered	+48hr BID
37	18	F	2853181	2018-11-07	+48hr BID	0			22.6	22.2	21.9	20.4	19.3	18.5	18	17		3		50	LOD Entered	+48hr BID
38	18	F	2853181	2018-11-07	+48hr BID	1			26.8	26.4	25.4	25.3	24.3	23.3	22.4	21.5		2		325		+48hr BID
39	19	M	2853184	2018-11-11	+48hr BID	0			31.9	31.3	30.8	30.3	29.3	28.3	27.8	26		2		50	LOD Entered	+48hr BID
40	19	M	2853184	2018-11-11	+48hr BID	1			31.5	30.9	31.8	30.1	28.2	27.9	27.9	26.6		2.5		50	LOD Entered	+48hr BID
41	19	M	2853184	2018-11-11	+48hr BID	2	Anesthesia death		27.6	27.3												+48hr BID
42	20	F	2853193	2018-11-22	+48hr BID	0		Buxco	21.6	21.1	20.7	19.6	18.5	17.4	16.6	15.6		2.5		50	LOD Entered	+48hr BID
43	20	F	2853193	2018-11-22	+48hr BID	1		Buxco	18.8	19.5	18.2	17.7	16.7	16	15.5	14.2		2.5		50	LOD Entered	+48hr BID
44	20	F	2853193	2018-11-22	+48hr BID	2		Extra	20.4	20	20.2	18.8	17.7	17.5	16.1	DIC				50	LOD Entered	+48hr BID
[truncated: 22 more columns]

## Sheet: Supplemtary Figure 1
EIDD-1931Toxicity via qPCR in primary HAE cultures
Study A: All values are Log2 fold-change normalized to GAPDH																				Study B: All values are Log2 fold-change normalized to GAPDH
EIDD-1931 µM	18S		Tank		Fas		Tradd		Bad		Bcl2		Mcl1		Bcl2L11		Bax			EIDD-1931 µM	18S		Tank		Fas		Tradd		Bad		Bcl2		Mcl1		Bcl2L11		Bax
100	-0.06723	-0.214735	-0.120412	-0.0792712	0.307051	0.229786	-0.175601	0.161553	-0.252865	-0.0792712	-0.452548	0.0441511	0.135463	0.310061	-0.325112	0.147505	0.182625	0.496699		10	-0.0812781	-0.227779	-0.251862	-0.0622129	0.211724	0.10235	-0.316082	0.0130446	-0.083285	-0.203697	-0.317085	-0.0020069	0.120412	-0.0491682	-0.0551888	-0.200687	-0.0822815	0.128439
33	0.0270927	-0.360233	-0.108371	-0.0441511	0.179615	0.0551888	-0.148508	0.0722472	0.126433	-0.329126	-0.757592	0.286982	0.229786	0.256879	-0.251862	0.367257	0.178611	0.405387		3.3	0.0561923	0.0862953	-0.27193	-0.037127	0.160549	0.155532	0.0361236	0.29802	0.0692369	-0.097333	-0.153525	-0.161553	0.194666	-0.0260893	-0.0622129	-0.231793	-0.0120412	0.107367
11	0.0943227	-0.229786	-0.160549	-0.111381	0.149512	0.196673	0.0782678	-0.0431476	-0.207711	-0.373277	-0.331133	0.0883021	0.0290996	0.40639	-0.209718	-0.0260893	0.0270927	0.113388		1.1	0.101347	-0.155532	-0.114391	0.0862953	0.0792712	0.00702403	0.389332	-0.245841	0.231793	-0.159546	-0.205704	-0.0541854	0.037127	0.0110378	-0.0210721	-0.314075	-0.0581991	0.0100343
3.7	0.221759	-0.127436	-0.0060206	-0.0341167	0.161553	0.139477	0.0772644	0.0290996	0.0521785	-0.0812781	-0.411408	0.160549	0.10235	0.272934	-0.309057	0.112385	-0.0351202	0.185635		0.37	-0.0040137	0.0030103	0.112385	0.136467	0.0782678	0.0431476	-0.122419	-0.192659	0.0180618	-0.210721	0.101347	0.0933193	-0.0090309	-0.023079	0.179615	-0.0411408	-0.20169	-0.422445
1.1	-0.0250858	-0.129443	-0.106364	-0.116398	-0.156536	0.06723	0.149512	0.0060206	0.0913124	-0.249855	-0.0752575	0.309057	0.10235	0.279958	-0.142487	0.176604	0.116398	0.13145		0.12	-0.159546	0.103354	0.0290996	0.111381	0.104357	-0.0190652	-0.737523	0.122419	0.00100343	0.00100343	0.130446	0.0802747	0.117402	0.0421442	0.113388	-0.130446	-0.173594	-0.135463
0.37	0.0702403	0.030103	-0.0702403	0.144494	0.0451545	0.114391	0.30404	0.350198	0.142488	0.360233	-0.321099	0.441511	0.148508	0.238817	-0.217745	0.375284	0.218748	0.408397		0.041	-0.0160549	0.00702403	-0.0150515	0.16657	0.145498	0.06723	-0.129443	-0.318088	-0.0421442	-0.240824	-0.0983365	0.0250858	-0.0893056	-0.0170584	-0.0581991	-0.097333	-0.288989	-0.242831
0.12	0.0190652	-0.214735	-0.0993399	-0.0290996	0.0842884	-0.007024	-0.0571957	0.06723	-0.188645	-0.401373	-0.811778	0.037127	-0.0662266	0.0712438	-0.514761	0.162556	-0.335147	-0.0220755		0.013	0.277951	-0.0030103	0.0471614	0.125429	0.16657	-0.0240824	0.421442	-0.0772644	0.379298	-0.100343	-0.0872987	0.140481	0.0311064	-0.0852918	-0.0622129	-0.140481	0.0280961	-0.0521785
0.047	0.173594	-0.294006	0.0160549	0.0782678	0.108371	-0.0321099	-0.0461579	-0.0762609	0.275944	-0.111381	-0.763613	-0.150515	0.0160549	-0.0883021	-0.385318	-0.0140481	-0.181621	0.114391		0.005	-0.538844	0.0712438	0.161553	0.232797	0.264906	0.083285	0.691366	0.244838	0.446528	0.0632163	0.57296	0.060206	-0.0722472	-0.0290996	0.647214	-0.0772644	0.311064	-0.0220755
Staurosporine	1.8112	1.03554	0.497703	0.352205	0.296013	0.296013	0.526802	1.19308	1.13789	0.990389	0.0411408	0.722472	0.80676	0.281965	1.82123	2.36108	0.0220755	0.354212		0.002	0.0862953	-0.0311064	-0.0491682	0.030103	0.0872987	0.0321099	0.168577	0.0180618	0.316082	-0.0130446	0.0200687	0.250858	0.0822815	-0.0822815	0.129443	0.0160549	-0.0280961	-0.0090309
																				Staurosporin	1.35965	1.16398	0.187642	0.40338	0.353209	0.227779	0.475627	0.0742541	0.13747	0.188645	0.270927	0.0893056	0.667283	0.486665	2.03396	1.76905	-0.40639	-0.162556

## Sheet: Supplementary Figure 3
Supplemental Figure 3: Prophylactic In vivo efficacy EIDD-1931 Dose Finding with SARS-CoV
												Statistical tests	Weight	2-way ANOVA with Dunnet's Mutiple Comparison Test
													Hemorrhage Score	Kruskil Wallis with a Dunn's multiple comparison test
													Lung Titer	Kruskil Wallis with a Dunn's multiple comparison test
Notebook ID	TPS105
Title	EIDD-2801-02 Dose Finding with SARS MA15
Rationale	To determine an efficacious prophylactic dose of EIDD-1931 prodrug EIDD 2801 02 for SARS MA15
Description	Infect 20-week C57BL/6 with 1E+04 pfu SARS MA15 with various prophylactic/BID dosing
																		Note 50 = limit of detection
									Animal Weights (grams) Days Post Infection (DPI)
									2018-03-05	2018-03-06	2018-03-07	2018-03-08	2018-03-09	2018-03-10				Average PFU/lobe
Animal #	Cage	Sex	Virus?	Dose	Tail	Notes	Buxco?	-3dpi	0dpi	1dpi	2dpi	3dpi-am	4dpi-am	5dpi-am		Hemorrhage Score		Average
1	1	F	MA15	50 mg/kg BID	1			23.5	23.34	22.4	21.6	21	20.7	20.6		1		7000
2	1	F	MA15	50 mg/kg BID	2			22	21.21	21.3	20.6	20	20.2	20.3		0.5		1000
3	1	F	MA15	50 mg/kg BID	3			19.7	18.98	18.6	18.6	18.3	18.5	18.5		0.5		3000
4	2	M	MA15	50 mg/kg BID	1			23.3	23.66	23	23.6	23.5	23.4	23.3		1		475
5	2	M	MA15	50 mg/kg BID	2			23	23.13	22.7	23.2	23.3	23.4	23.4		0		250
6	2	M	MA15	50 mg/kg BID	3			21.5	22.09	21.3	21.6	22.2	22.5	22.3		0		1000
7	3	F	MA15	50 mg/kg BID	1		Buxco	22.8	21.99	21.9	21.3	20.5	20.7	20.8		0		8250
8	3	F	MA15	50 mg/kg BID	2		Buxco	21.9	21.4	21.2	21.1	20.8	21.5	21.5		0.5		30000
9	4	M	MA15	50 mg/kg BID	1		Buxco	22	23.32	22.6	23.1	23.1	23	23.3		0		2500
10	4	M	MA15	50 mg/kg BID	2		Buxco	22.1	23.33	22.9	23.3	23.3	23.6	23.4		0.5		3000
11	5	F	MA15	150 mg/kg BID	1			22.6	21.49	20.8	21	21.2	21.7	21.6		0.5		2000
12	5	F	MA15	150 mg/kg BID	2			23.8	22.84	22.4	22.1	21.9	22.4	21.7		0		1500
13	5	F	MA15	150 mg/kg BID	3			20.8	19.05	18.4	18.6	19	20.4	20.5		0		50
14	6	M	MA15	150 mg/kg BID	1			24	25.13	24.6	24.8	25.4	25.7	25.9		0		50
15	6	M	MA15	150 mg/kg BID	2			23.4	24.61	24.1	24.1	24.7	25.4	25.4		0		2500
16	6	M	MA15	150 mg/kg BID	3			23.9	24.44	24.5	24.3	24.5	24.8	25		0.5		500
17	7	F	MA15	150 mg/kg BID	1		Buxco	22.2	22.05	21.7	22	21.9	22	21.8		0		1500
18	7	F	MA15	150 mg/kg BID	2		Buxco	20.9	21.06	20.4	21.1	21	20.6	19.9		0		3000
19	8	M	MA15	150 mg/kg BID	1		Buxco	22.5	22.75	22.4	22.7	22.4	22.3	22.2		0.5		1500
20	8	M	MA15	150 mg/kg BID	2		Buxco	22.1	22.46	22	22.3	22.6	23.1	22.7		0		4000
21	9	F	MA15	500 mg/kg BID	1			22	21.74	21.7	21.6	21.8	21.3	21.3		0		50
22	9	F	MA15	500 mg/kg BID	2			22.1	21.43	21	21.6	21.6	21.6	21.4		0		50
23	9	F	MA15	500 mg/kg BID	3			20.7	20.39	19.7	19.7	19.9	20.1	19.7		0		50
24	10	M	MA15	500 mg/kg BID	1			23.2	23.16	22.8	22.6	22.7	23.1	22.9		0		50
25	10	M	MA15	500 mg/kg BID	2			22.7	22.34	22	22.4	22.7	22.8	22.5		0		50
26	10	M	MA15	500 mg/kg BID	3			19.4	19.82	19.6	20.1	20	19.9	19.8		0		50
27	11	F	MA15	500 mg/kg BID	1		Buxco	22.9	22.2	21.5	20.5	21.8	21.9	21.4		0		10750
28	11	F	MA15	500 mg/kg BID	2		Buxco	21.7	21.28	21	21.5	20.7	20.7	20.7		0		50
29	12	M	MA15	500 mg/kg BID	1		Buxco	23.2	22.95	22.9	22.9	22.9	23.4	23.13		0		50
30	12	M	MA15	500 mg/kg BID	2		Buxco	22	22.36	22.3	22.3	21.9	22.2	21.8		0		50
31	13	F	MA15	vehicle BID	1			23.1	21.74	22.5	21	19.7	19.3	19.7		0.5		65000
32	13	F	MA15	vehicle BID	2			20.8	20.5	20	19.2	18.1	17.1	17.8		1		87500
33	13	F	MA15	vehicle BID	3			21.1	20.24	20	19	17.8	17.2	17.8		0.5		7000
34	14	M	MA15	vehicle BID	1			23.3	23.38	23.5	23.8	23.3	24	24		0		25750
35	14	M	MA15	vehicle BID	2			23.2	23.36	22.7	22.8	22.4	22.9	22.4		0		40000
36	14	M	MA15	vehicle BID	3			20.8	21.22	19.8	19.6	20.3	21.2	20.7		0		90000
37	15	F	MA15	vehicle BID	1		Buxco	20.7	20.15	19.9	19	17.6	17.1	17.3		0.5		10000
38	15	F	MA15	vehicle BID	2		Buxco	23	21.71	21.3	20.5	19.2	18.2	18.6		1.5		500000
39	16	M	MA15	vehicle BID	1		Buxco	21.1	21.09	DIC						0		No Sample
40	16	M	MA15	vehicle BID	2		Buxco	21.8	21.45	21.8	21.8	21.4	22.6	22.1		0		45000
41	17	F	Mock	500 mg/kg BID	1			22.4	22.35	22	22.3	22.6	22.3	22.1		0		50
42	17	F	Mock	500 mg/kg BID	2		Buxco	22.8	21.74	21.7	21.5	21.9	21.9	21.6		0		50
43	17	F	Mock	500 mg/kg BID	3		Buxco	23.3	22.01	22	22.6	22.7	22.9	22.5		0		50
44	18	M	Mock	500 mg/kg BID	1			23.1	23.04	22.9	23.3	23.5	23.5	24.2		0		50
45	18	M	Mock	500 mg/kg BID	2		Buxco	23.2	23.48	23.9	23.8	23.8	24	23.4		0		50
46	18	M	Mock	500 mg/kg BID	3		Buxco	24	24.02	24.4	24.2	24.3	24.5	23.2		0		50
47	19	F	Mock	vehicle BID	1			22.8	22.08	21.9	21.7	21.7	21.8	21.3		0		50
48	19	F	Mock	vehicle BID	2		Buxco	22.2	23.65	22.6	23.4	24	23.9	23.9		0		50
49	19	F	Mock	vehicle BID	3		Buxco	22	21.69	21.9	21.5	21.2	21	20.6		0		50
50	20	M	Mock	vehicle BID	1			23.1	22.97	22.6	23.6	23.5	23.1	22.7		0		50
51	20	M	Mock	vehicle BID	2		Buxco	24.5	24.61	23.9	24.4	24.2	24.4	24		0		50
52	20	M	Mock	vehicle BID	3		Buxco	22.4	22.8	22.6	22.6	22.4	22.3	21.8		0		50
										Note: Death from anesthesia

## Sheet: Supplementary Figure 4
Supplemental Figure 4: Prophylactic In vivo efficacy EIDD-1931 Dose Finding with MERS-CoV																			Statistical tests	Weight	2-way ANOVA with Dunnet's Mutiple Comparison Test
																				Hemorrhage Score	Kruskil Wallis with a Dunn's multiple comparison test
Date	2018-07-23																			Lung Titer	Kruskil Wallis with a Dunn's multiple comparison test
Notebook ID	TPS118
Title	EIDD-2801-02 Dose Finding with MERS P35C4
Rationale	To determine a the dose at which MERS disease and replication is inhibited
Description	Infect 10-14 week 288 330 with 5E+04 pfu MERS P35C4 initiating BID dosing -2hr before MERS
																				Note 50 = limit of detection
											A. Animal Weights (grams) Days Post Infection (DPI)
											2018-07-23	2018-07-24	2018-07-25	2018-07-26	2018-07-27	2018-07-28				Average PFU/lobe
Animal #	Cage	Sex	Virus?	Cage	DOB	Dose	Tail	Notes	Buxco?	-1dpi	0dpi	1dpi	2dpi	3dpi-am	4dpi-am	5dpi-am		Hemorrhage Score		Average
1	1	F	MERS	2626566	2018-05-11	50 mg/kg BID	1		Buxco	19.2	19.6	19.2	19	18.3	18.7	18.7		0		50
2	1	F	MERS	2626566	2018-05-11	50 mg/kg BID	2		Buxco	19.4	18.8	18.7	18.5	18.8	19.2	18.8		0.5		50
3	1	F	MERS	2626566	2018-05-11	50 mg/kg BID	3		Buxco	18.9	19	18.5	18	18.7	18.7	18.7		0		50
4	2	M	MERS	2626559	2018-05-09	50 mg/kg BID	1			27.8	27.5	27.9	27.2	27.1	27.6	27.4		0.5		50
5	2	M	MERS	2626559	2018-05-09	50 mg/kg BID	2			27.7	28	28.3	28.8	28.8	29.2	28.9		0.5		50
6	2	M	MERS	2626559	2018-05-09	50 mg/kg BID	3			26.1	26.3	25.7	26.1	25.8	26	25.8		0.5		50
7	3	F	MERS	2626568	2018-05-21	50 mg/kg BID	1		Buxco	19.6	20	20	19.5	19.7	19.7	19.5		0		50
8	3	F	MERS	2626568	2018-05-21	50 mg/kg BID	2		Buxco	19.2	18.5	18.5	18.1	18.5	18.3	17.8		0.5		50
9	4	M	MERS	2626570	2018-05-13	50 mg/kg BID	1			24.5	24.4	23.6	23.3	23.3	23.3	23.6		0.5		50
10	4	M	MERS	2626570	2018-05-13	50 mg/kg BID	2			26.8	26.4	26.7	25.8	25.9	26.4	26.4		0		50
11	5	F	MERS	2626566	2018-05-11	150 mg/kg BID	1		Buxco	17.8	18.1	17.5	18.1	18.5	18.8	18.2		0		50
12	6	F	MERS	2626568	2018-05-21	150 mg/kg BID	2		Buxco	20.1	19.9	19.6	19.9	20.2	20.1	19.4		0		50
13	6	F	MERS	2626568	2018-05-21	150 mg/kg BID	3		Buxco	18.8	18.7	18.5	18.9	19.4	19.6	18.8		0		50
14	7	M	MERS	2626561	2018-05-08	150 mg/kg BID	1			27.4	27.2	27.3	27.7	27.3	27.8	27.4		0		50
15	7	M	MERS	2626561	2018-05-08	150 mg/kg BID	2			25.9	25.7	25.7	25.9	26.2	26.5	26.6		0		50
16	7	M	MERS	2626561	2018-05-08	150 mg/kg BID	3			27.2	27.1	26.6	27.3	27.5	27.4	27.1		0		50
17	8	F	MERS	2626587	2018-05-21	150 mg/kg BID	1		Buxco	19.2	19.1	18.5	18.5	19	19.1	18.7		0		50
18	8	F	MERS	2626587	2018-05-21	150 mg/kg BID	2		Buxco	18.4	18.5	18.6	18.2	19	19.5	18.9		0		50
19	9	M	MERS	2626570	2018-05-13	150 mg/kg BID	1			24.3	24.5	24.1	24.2	24.4	24.5	24.5		0		50
20	9	M	MERS	2626570	2018-05-13	150 mg/kg BID	2			23.4	23.4	23	22.8	23.4	23.8	23		0		50
21	10	F	MERS	2626571	2018-05-13	500 mg/kg BID	1		Buxco	20.4	20.3	19.9	19.9	20	20.1	19.2		0		50
22	10	F	MERS	2626571	2018-05-13	500 mg/kg BID	2		Buxco	20.2	19.8	19.8	19.7	19.6	19.6	18.8		0		50
23	10	F	MERS	2626571	2018-05-13	500 mg/kg BID	3		Buxco	19.3	19.3	18.5	18.4	19.2	19	18.5		0		50
24	11	M	MERS	2626586	2018-05-21	500 mg/kg BID	1			25.1	25.4	24.5	24.7	24.5	24.8	23.8		0		50
25	11	M	MERS	2626586	2018-05-21	500 mg/kg BID	2			24.3	24.6	23.4	22.6	22.2	22.6	22.4		0		50
26	12	M	MERS	2626588	2018-05-11	500 mg/kg BID	3			26.5	25.5	26.2	25.8	25.6	25.6	25.4		0		50
27	13	F	MERS	2626587	2018-05-21	500 mg/kg BID	1		Buxco	18.8	18.5									no sample
28	13	F	MERS	2626587	2018-05-21	500 mg/kg BID	2		Buxco	19.5	19.4									no sample
29	14	M	MERS	2626559	2018-05-09	500 mg/kg BID	1			26	26.1	26	26.3	26	26.2	26		0		50
30	14	M	MERS	2626559	2018-05-09	500 mg/kg BID	2			26.4	26	26.8	26.9	26.6	26.7	26.4		0		50
31	15	F	MERS	2626569	2018-05-21	vehicle BID	1		Buxco	19.5	18.3									no sample
32	15	F	MERS	2626569	2018-05-21	vehicle BID	2		Buxco	19.9	19.5	19	18.8	17.3	16.2	15.5		1.5		1625000
33	16	F	MERS	2626589	2018-05-11	vehicle BID	1			17.1	17.7	16.8	15.7	14.8	13.9	13.4		1.5		350000
34	16	F	MERS	2626589	2018-05-11	vehicle BID	2			18	18									no sample
35	17	M	MERS	2626588	2018-05-11	vehicle BID	1			26.5	26.4									no sample
36	18	M	MERS	2626593	2018-05-12	vehicle BID	1			24.7	24.7	23.1	23.1	22.1	20.9	20.6		2		195000
37	18	M	MERS	2626593	2018-05-12	vehicle BID	2			27	27	25.8	25.8	23.9	22.4	21.7		3		1250000
38	19	F	MERS	2626569	2018-05-21	vehicle BID	1		Buxco	17.4	17.5	17.1	16.5	15.4	14.6	13.5		2		155000
39	19	F	MERS	2626569	2018-05-21	vehicle BID	2		Buxco	20.6	20.4	19.9	19.5	18.6	17.7	16.8		3		500000
40	20	F	MERS	2626589	2018-05-11	vehicle BID	1		Buxco	19.2	19	18.5	18	16.7	15.6	14.7				1425000
41	20	F	MERS	2626589	2018-05-11	vehicle BID	2			18.7	18.2	18	17.5	16.2	15.1	15.2				100000
42	21	M	MERS	2626561	2018-05-08	vehicle BID	1			27	26.9	26.4	25.9	23.7	24.1	23.6		2		400000
43	21	M	MERS	2626561	2018-05-08	vehicle BID	2			24.6	24.5	24.5	24.5	21.8	20.3	19.3		2.5		1650000
